# Supplementary material for: Structural Basis of Chemokine CXCL8 Monomer and Dimer Binding to Chondroitin Sulfate: Insights into Specificity and Plasticity
Source: Biomolecules. 2026 Jan 12;16(1):124. doi: 10.3390/biom16010124 (PMC12838738; doi:10.3390/biom16010124)
Supplement: Supplementary file 1 [file biomolecules-16-00124-s001.zip]

Archive with 1 entries (1 files):
- biomolecules-4058853-supplementary.pdf
